# Supplementary material for: Characterization of the mIF4G Domains in the RNA Surveillance Protein Upf2p
Source: Curr Issues Mol Biol. 2023 Dec 29;46(1):244–61. doi: 10.3390/cimb46010017 (PMC10814901; doi:10.3390/cimb46010017)
Supplement: Supplementary file 1 [file cimb-46-00017-s001.zip]

Archive with 1 entries (1 files):
- cimb-2749036-supplementary.pdf
